# Supplementary material for: Non-B, Non-C Hepatocellular Carcinoma in an HBV- and HCV-Endemic Area: A Community-Based Prospective Longitudinal Study
Source: Viruses. 2022 May 7;14(5):984. doi: 10.3390/v14050984 (PMC9145519; doi:10.3390/v14050984)
Supplement: Supplementary file 1 [file viruses-14-00984-s001.zip]

Archive with 1 entries (1 files):
- viruses-1665856-supplementary.pdf
